# Supplementary material for: Club cells form lung adenocarcinomas and maintain the alveoli of adult mice
Source: eLife. 2019 May 29;8:e45571. doi: 10.7554/eLife.45571 (PMC6606035; doi:10.7554/eLife.45571)
Supplement: Figure 1—figure supplement 4—source data 1. [file elife-45571-fig1-figsupp4-data1.xlsx]

## Sheet: figure 1 supplement 4
	%GFP+ bronchial cells			%GFP+ alveolar cells
	mean	SD	n	mean	SD	n
TOMATO	0	0	5	0	0	5
GFP;CCSP.Cre	99.3	0.8367	5	0.92	0.4207	5
GFP;SFTPC.Cre	90.2	3.701	5	50.6	6.95	5
GFP;LYZ2.Cre	0.06	0.08944	5	35.6	5.128	5
GFP;SOX2.Cre	99.8	0.4472	5	99.7	0.4472	5
GFP;VAV.Cre	2.42	1.195	5	7.16	2.614	5
GFP;NES.Cre	5.46	2.038	5	2.44	0.9343	5
