# Supplementary material for: Club cells form lung adenocarcinomas and maintain the alveoli of adult mice
Source: eLife. 2019 May 29;8:e45571. doi: 10.7554/eLife.45571 (PMC6606035; doi:10.7554/eLife.45571)
Supplement: Figure 1—figure supplement 5—source data 1. [file elife-45571-fig1-figsupp5-data1.xlsx]

## Sheet: figure 1 supplement 5
	GFP+ cells						TOMATO+ cells
GFP;CCSP.CRE+	13	16	11	16	9		87	84	89	84	91
GFP;SFTPC.CRE+	25	30	34				75	70	66
GFP;LYZ2.CRE+	19	22	23	27	15	16	81	78	77	73	85	84
