# Supplementary material for: Club cells form lung adenocarcinomas and maintain the alveoli of adult mice
Source: eLife. 2019 May 29;8:e45571. doi: 10.7554/eLife.45571 (PMC6606035; doi:10.7554/eLife.45571)
Supplement: Figure 1—figure supplement 13—source data 1. [file elife-45571-fig1-figsupp13-data1.xlsx]

## Sheet: figure 1 supplement 13
	GFP+ tumors/lung (%)			GFP+ cells/tumor (%)
	mean	SD	n	mean	SD	n
TOMATO	0	0	30	0	0	30
GFP;CCSP.Cre	81.68	21.56	22	37.3	18.72	22
GFP;SFTPC.Cre	94.28	12.25	18	82.6	22.9	18
GFP;LYZ2.Cre	48.24	25.75	20	43	1.414	20
