# Supplementary material for: Club cells form lung adenocarcinomas and maintain the alveoli of adult mice
Source: eLife. 2019 May 29;8:e45571. doi: 10.7554/eLife.45571 (PMC6606035; doi:10.7554/eLife.45571)
Supplement: Figure 2—source data 2. [file elife-45571-fig2-data2.xlsx]

## Sheet: figure 2c
	Airway attachment										Endobronchial										No airway link
μCT	5	4	3	4	3	2	4	5	5	3	1	2	0	2	1	3	1	1	0	2	2	1	2	2	4	1	3	0	3	2
Pathology	3	4	5	6	3	2	6	2	6	3	1	0	1	1	0	1	3	2	0	3	1	2	0	1	1	2	0	1	2	2
