# Supplementary material for: Club cells form lung adenocarcinomas and maintain the alveoli of adult mice
Source: eLife. 2019 May 29;8:e45571. doi: 10.7554/eLife.45571 (PMC6606035; doi:10.7554/eLife.45571)
Supplement: Figure 3—figure supplement 2—source data 1. [file elife-45571-fig3-figsupp2-data1.xlsx]

## Sheet: figure 3 supplement 2
saline	EC	MCA/BHT
1	1	3
0.5	2	1
0.3	1.5	5
0.5	3	4
0.2	4	4
0.6	2	0.8
0.4	1	4
0.3	6	1
0.1	2	3
1	8	5
