# Supplementary material for: Club cells form lung adenocarcinomas and maintain the alveoli of adult mice
Source: eLife. 2019 May 29;8:e45571. doi: 10.7554/eLife.45571 (PMC6606035; doi:10.7554/eLife.45571)
Supplement: Figure 4—source data 1. [file elife-45571-fig4-data1.xlsx]

## Sheet: figure 4b
age (months)	0.5	1.5	6	15
	7	15.5	28.5	49.4
	2.85	5	32	42
	0	4.5	14	50
	1	14.33	25	62
	0	23.67	44	45
