# Supplementary material for: Club cells form lung adenocarcinomas and maintain the alveoli of adult mice
Source: eLife. 2019 May 29;8:e45571. doi: 10.7554/eLife.45571 (PMC6606035; doi:10.7554/eLife.45571)
Supplement: Figure 4—source data 3. [file elife-45571-fig4-data3.xlsx]

## Sheet: figure 4f
	Mean linear intercept			GFP+/SFTPC+
O2	21%	98%		21%	98%
	3.41	5.76		0.05155	0.1828
	4.33	5.83		0.0256	0.1945
	4.2	6.32		0.0233	0.2293
	4.53	7.89		0.04587	0.1748
	3.87	6.48		0.0315	0.3104
	3.77	6.04		0.04987	0.2468
