# Supplementary material for: Club cells form lung adenocarcinomas and maintain the alveoli of adult mice
Source: eLife. 2019 May 29;8:e45571. doi: 10.7554/eLife.45571 (PMC6606035; doi:10.7554/eLife.45571)
Supplement: Figure 4—source data 4. [file elife-45571-fig4-data4.xlsx]

## Sheet: figure 4h
	Alveoli of CCSP.CRE mice					Airways of LYZ2.CRE mice
Corn oil	0.0745	0.0456	0.06621	0.05554	0.0489	0.001	0.002	0	0	0.006
Naphthalene	0.1547	0.1985	0.2241	0.1468	0.2648	0.001	0.002	0	0	0.006
