# Supplementary material for: Club cells form lung adenocarcinomas and maintain the alveoli of adult mice
Source: eLife. 2019 May 29;8:e45571. doi: 10.7554/eLife.45571 (PMC6606035; doi:10.7554/eLife.45571)
Supplement: Figure 4—figure supplement 2—source data 1. [file elife-45571-fig4-figsupp2-data1.xlsx]

## Sheet: figure 4 supplement 2
	Saline												Bleomycin
GFP+ tumors/lung	100	75	87.5	92	80	80							90	87.5	75	100	90	80
GFP+ cells/tumor	40	40	40	40	40	40	20	12	60	40	80	80	40	80	100	80	100	40	40	40	80	100	80	100
