# Supplementary material for: Club cells form lung adenocarcinomas and maintain the alveoli of adult mice
Source: eLife. 2019 May 29;8:e45571. doi: 10.7554/eLife.45571 (PMC6606035; doi:10.7554/eLife.45571)
Supplement: Figure 4—figure supplement 4—source data 2. [file elife-45571-fig4-figsupp4-data2.xlsx]

## Sheet: figure 4 supplement 4
Days post-naphthalene	0	4	7	42
GFP+ airway cells (%)	100	84	95	99
	100	92	95	91
	100	90	92	99
	99	74	91	97
	98	82	88	98
	100	95	96	98
