# Supplementary material for: Club cells form lung adenocarcinomas and maintain the alveoli of adult mice
Source: eLife. 2019 May 29;8:e45571. doi: 10.7554/eLife.45571 (PMC6606035; doi:10.7554/eLife.45571)
Supplement: Figure 6—source data 1. [file elife-45571-fig6-data1.xlsx]

## Sheet: figure 6b
	AEC																														ATII
Lung	12.81	10.75	10.7	10.78	11.59	11.27	11.73	10.78	10.45	10.33	9.51	8.84	8.4	8.05	12.04	11.23	8.38	8.26	8.75	9.81	11.15	8.97	8.05	8.84	7.24	9.24	10.41	6.27	13.05	8.81	10.75	10.7	11.59	11.27	10.78	10.45	8.17	9.51	9.62	10.05	9.44	10.1	8.58	7.78	12.04	11.23	8.25	11.15	8.05
LUAD cells	13.09	12.42	10.47	5.06	11.36	11.98	11.89	10.42	10.16	11.11	11.01	10.53	9.65	10.07	5.65	11.66	11.41	11.89	9.65	10.37	9.1	9.75	8.3	10.37	10.44	10.13	9.88	9.35	3.89	3.64	12.42	10.47	11.36	11.98	10.42	10.16	8.34	10.42	8.34	5.24	5.15	6.86	5.74	6.75	5.65	11.66	6.62	9.1	8.3
[truncated: 41 more columns]
