# Supplementary material for: Club cells form lung adenocarcinomas and maintain the alveoli of adult mice
Source: eLife. 2019 May 29;8:e45571. doi: 10.7554/eLife.45571 (PMC6606035; doi:10.7554/eLife.45571)
Supplement: Figure 6—source data 2. [file elife-45571-fig6-data2.xlsx]

## Sheet: figure 6d
	LUNG																														LUAD
AEC	7.37	4.43	4.48	7.05	11.46	7.34	5.48	5.77	7.9	6.52	6.04	4.37	6.92	5.5	11.15	10.88	11.22	6.35	11.71	5.97	5.65	6.35	5.36	11.11	5.4	5.87	8.74	5.26	6.16	10.35	9.84	7.08	6.96	9.75	9.04	10.1	8.6	8.36	10.46	8.87	8.63	7.19	9.28	8.77	13.51	7.82	13.58	8.79	8.9
ATII	12.97	13.7	7.05	10.3	10.77	6.92	7.37	12.08	7.34	5.97	11.66	11.34	10.23	5.5	10.71	11.15	4.37	11.71	5.5	11.22	4.37	8.74	5.48	7.9	12.02	11.11	6.35	5.87	11.52	7.01	9.74	10.29	9.75	5.42	6.85	9.28	9.84	8.63	10.1	8.35	8.88	8.55	7.41	8.77	7.52	13.51	7.19	8.9	8.78
AMΦ	7.85	7.23	7.15	10.88	10.67	8.06	5.05	6.04	11.46	10.55	4.49	11.22	11.15	10.35	5.19	11.51	10.85	6.2	8.74	7.68	11.3	12.7	12.7	6.84	9.95	8.35	8.95	10.07	11.4	11.34	10.34	9.59	12.26	7.82	6.52	11.33	8.35	8.63	9.04	8.02	9.18	13.58	13.51	12.76	7.76	8.3	13.44	10.17	11.29
[truncated: 11 more columns]
