# Supplementary material for: Club cells form lung adenocarcinomas and maintain the alveoli of adult mice
Source: eLife. 2019 May 29;8:e45571. doi: 10.7554/eLife.45571 (PMC6606035; doi:10.7554/eLife.45571)
Supplement: Figure 6—source data 3. [file elife-45571-fig6-data3.xlsx]

## Sheet: figure 6e
	AEC		ATII		BMDM
Lung	4.35292	5.21437	4.38903	5.00742	3.91432	4.83013
LUAD	3.83684	4.63555	2.84701	3.94335	3.16795	4.42971
