# Supplementary material for: Club cells form lung adenocarcinomas and maintain the alveoli of adult mice
Source: eLife. 2019 May 29;8:e45571. doi: 10.7554/eLife.45571 (PMC6606035; doi:10.7554/eLife.45571)
Supplement: Figure 6—source data 4. [file elife-45571-fig6-data4.xlsx]

## Sheet: figure 6f
	AEC		ATII		AMΦ
Lung	6.48148	3.7918	6.76179	4.85025	6.01221	4.67498
LUAD	6.8296	3.83784	7.346	4.90803	6.78737	5.166
